# Supplementary material for: A candidate effector protein PstCFEM1 contributes to virulence of stripe rust fungus and impairs wheat immunity
Source: Stress Biol. 2022 Apr 8;2(1):21. doi: 10.1007/s44154-022-00042-5 (PMC10441960; doi:10.1007/s44154-022-00042-5)
Supplement: Supplementary file 8 — Supplementary Table 1. Primers used in this study. [file 44154_2022_42_MOESM8_ESM.xlsx]

## Sheet: Table S3
Table S1. Primers used in this study.
name	sequence 5' to 3'	Purpose
PstCFEM1-S	ATGCTTTCCAACACTTTACGATTTGCC	Cloning of PstCFEM1
PstCFEM1-AS	TCAGATCATCCACATCGAACAAACG
pSUC2-PstCFEM1-S	AAGCTCGGAATTTTAATTAAGAATTCATGCTTTCCAACACTTTACG	Cloning of signal peptide of PstCFEM1 to pSUC2
pSUC2-PstCFEM1-AS	CGACTCACTATAGGGAGAACCTCGAGGCCGATGGCAGCAGGGCTGA
PVX106-PstCFEM1-S	AGGTCAGCACCAGCTAGCATCGATCAAGACGTCGCTGGCCTACC	Cloning of PstCFEM1 to PVX106
PVX106-PstCFEM1-AS	CTTAACCGTTCATCGGCGGTCGACGATCATCCACATCGAACAAA
pEDV6-PstCFEM1-S	GGGGACAAGTTTGTACAAAAAAGCAGGCTTCCAAGACGTCGCTGGCCTA	Cloning of PstCFEM1 to pEDV6
pEDV6-PstCFEM1-AS	GGGGACCACTTTGTACAAGAAAGCTGGGTCGATCATCCACATCGAACA
1302-PstCFEM1-S	GGGACTCTTGACCATGGATGCTTTCCAACACTTTACG	Cloning of PstCFEM1 to pCAMBIA1302
1302-PstCFEM1-AS	TCAGATCTACCCATGGGATCATCCACATCGAACA
BSMV:PstCFEM1-1as-S	TAGCTAGCTGATTAATTAACCTGTCTAGCCTCTTCTCTC	Transient silencing of PstCFEM1
BSMV:PstCFEM1-1as-AS	TTGCTAGCTGAGCGGCCGCCCAACCTGCG GCGGTCTTCA
BSMV:PstCFEM1-2as-S	TAGCTAGCTGATTAATTAACTGGCTTGACAGGCGGCAAC
BSMV:PstCFEM1-2as-AS	TTGCTAGCTGAGCGGCCGCTGTCTGAGGGTTGGTGTTGA
RT18363-F	CCGTGTTGACAAGACGAGGAC	RT-PCR analysis in N. benthamiana
RT18363-R	TGTAAAGCTGAGCCTGTATAACCAT
RTPst322-F	GAGATGCTCAAGACTGGTCGTTT
RTPst322-R	GTTACCAAACATCCAGAGTCCGT
RTPstCEFM1-F	CACCACCTGTCTAGCCTCTTCTCTCGCCT
RTPstCEFM1-R	CCCAACCTGCGGCGGTCTTCAAATCG
RTGFP-F	ACAAGTTCAGCGTGTCCG
RTGFP-R	AGCAAAGACCCCAACGAGA
NbActin-F	TGGTCGTACCACCGGTATTGTGTT
NbActin-R	TCACTTGCCCATCAGGAAGCTCAT
NbSOD-F	GGAGAGCCTTGTCTGATGG	qRT-PCR analysis in N. benthamiana
NbSOD-R	TGGGTCCTGATTAGCAGTGGT
NbCAT-F	CACAGCCACGCTACTCAAGAC
NbCAT-R	CCACCCACCGACGAATAAAG
NbActin-F	TGGTCGTACCACCGGTATTGTGTT
NbActin-R	TCACTTGCCCATCAGGAAGCTCAT
QF-PstCFEM1	CACCACCTGTCTAGCCTCTTCTCTCGCCT	qRT-PCR analysis
QR-PstCFEM1	CCCAACCTGCGGCGGTCTTCAAATCG
QF-TaPR1	GTCGCCGCTGGCTAAGGT
QR-TaPR1	GCTTGCCTTGCTTTTGCT
QF-TaPR2	CGTGCCGTTTGAGGAGGATGAC
QR-TaPR2	AACATGCTCCTTGGCGTTGATCC
QF-TaCAT	TGCCTGTGTTTTTTATCCGAGA
QR-TaCAT	CTGCTGATTAAGGTGTAGGTGTTGA
QF-TaNOX	ATGTTCGGCAACTTGGTGACT
QR-TaNOX	CGTCTGCTCTAAGAAGACCACTTTT
QF-PstEF	TTCGCCGTCCGTGATATGAGACAA
QR-PstEF	ATGCGTATCATGGTGGTGGAGTGA
QF-TaEF	TGGTGTCATCAAGCCTGGTATGGT
QR-TaEF	ACTCATGGTGCATCTCAACGGACT
